# Supplementary material for: Hydroalcoholic Extracts of Cucumis prophetarum L. Affect the Insulin Signaling Pathway in an In Vitro Model of Insulin-Resistant L6 Myotubes
Source: Molecules. 2026 Jan 15;31(2):307. doi: 10.3390/molecules31020307 (PMC12844345; doi:10.3390/molecules31020307)
Supplement: Supplementary file 1 [file molecules-31-00307-s001.zip]

Archive with 1 entries (1 files):
- molecules-4012918-supplementary.pdf
